# Supplementary material for: Functional annotation of serine hydrolases in the asexual erythrocytic stage of Plasmodium falciparum
Source: Sci Rep. 2019 Nov 26;9:17532. doi: 10.1038/s41598-019-54009-0 (PMC6879560; doi:10.1038/s41598-019-54009-0)
Supplement: Supplementary file 2 — Supplementary information [file 41598_2019_54009_MOESM2_ESM.xlsx]

## Sheet: Sheet1
Supplementary Table S2: Unique peptide counts and Top3 Protein Quantitation (T3PQ) values for three biological replicates (R1, R2, R3) of the soluble fraction
Proteins are listed in order of decreasing unique peptide counts in the desthiobiotin-FP samples.
Color coding scheme: yellow, high confidence; green, medium confidence; blue, P. falciparum serine hydrolase homolog below the medium confidence cutoff.
	ID		desthiobiotin-FP						no probe						IDFP
Accession	PF3D7_	Description	Unique Peptides			T3PQ value			Unique Peptides			T3PQ value			Unique Peptides			T3PQ value
			R1	R2	R3	R1	R2	R3	R1	R2	R3	R1	R2	R3	R1	R2	R3	R1	R2	R3
C9JIF9		Acylamino-acid-releasing enzyme OS=Homo sapiens GN=APEH PE=1 SV=1	20	18	25	1.19098e+10	3.22019e+09	4.64003e+09	1	0	7	1.12887e+06	1E+04	2.76308e+07	18	14	25	3.64882e+09	1.92789e+09	5.10029e+09
P22303-2		Isoform H of Acetylcholinesterase OS=Homo sapiens GN=ACHE	4	4	16	5.59335e+07	5.72905e+07	5.0872e+08	0	0	0	1E+04	1E+04	1E+04	0	0	8	1E+04	1E+04	1.28964e+08
P48147		Prolyl endopeptidase OS=Homo sapiens GN=PREP PE=1 SV=2	2	8	16	2.43341e+07	5.81668e+07	49300000	0	0	0	1E+04	1E+04	1E+04	9	2	19	5.79465e+07	1.35894e+07	6.29853e+07
Q8IBZ2	0709700	Lysophospholipase, putative OS=Plasmodium falciparum (isolate 3D7) GN=PF3D7_0709700 PE=4 SV=1	0	2	15	1E+04	6.4828e+07	6.21145e+08	0	0	0	1E+04	1E+04	1E+04	0	0	0	1E+04	1E+04	1E+04
C6S3G2	1143000	Alpha/beta hydrolase, putative OS=Plasmodium falciparum (isolate 3D7) GN=PF11_0441a PE=4 SV=1	7	9	14	8.52331e+08	2.45617e+08	5.37219e+08	0	0	0	1E+04	1E+04	1E+04	8	4	13	1.28167e+08	1.69708e+08	6.98012e+08
Q8IK20	1001600	Alpha/beta hydrolase, putative OS=Plasmodium falciparum (isolate 3D7) GN=PF10_0020 PE=4 SV=1	2	6	12	2.67289e+08	4.63528e+07	1.15297e+08	0	0	0	1E+04	1E+04	1E+04	3	1	9	2.22793e+07	475798	9.42586e+07
O97289	0321500	Peptidase, putative OS=Plasmodium falciparum (isolate 3D7) GN=PF3D7_0321500 PE=4 SV=2	3	3	10	4.27834e+08	1.95696e+07	1.17254e+08	0	0	1	1E+04	1E+04	1.86466e+06	2	1	15	5.28713e+07	2.1733e+06	1.17441e+08
A0A0A0MTJ9		Neutral cholesterol ester hydrolase 1 OS=Homo sapiens GN=NCEH1 PE=1 SV=1	0	0	9	1E+04	1E+04	1.27943e+08	0	0	0	1E+04	1E+04	1E+04	0	0	7	1E+04	1E+04	3.9746e+07
Q8I559		Conserved Plasmodium protein OS=Plasmodium falciparum (isolate 3D7) GN=PF3D7_1236400 PE=4 SV=2	0	0	8	1E+04	1E+04	2.59514e+07	1	0	9	1.7806e+06	1E+04	3.30739e+07	1	1	10	6.19884e+06	5.26107e+06	3.43235e+07
Q8IKC9	1470900	Proteasome subunit beta type OS=Plasmodium falciparum (isolate 3D7) GN=PF14_0676 PE=1 SV=2	1	4	7	1.85855e+07	1.7577e+08	1.29317e+08	0	0	1	1E+04	1E+04	825209	3	2	6	7.94318e+07	2.06557e+07	4.54749e+07
Q8I4R0	1252600	Lysophospholipase, putative OS=Plasmodium falciparum (isolate 3D7) GN=PF3D7_1252600 PE=4 SV=1	1	2	7	2.00063e+07	2.34913e+07	6.06268e+07	0	0	0	1E+04	1E+04	1E+04	0	0	0	1E+04	1E+04	1E+04
P68871		Hemoglobin subunit beta OS=Homo sapiens GN=HBB PE=1 SV=2	1	1	7	1.36659e+06	1.41965e+07	4.16876e+07	2	0	9	2.51092e+07	1E+04	4.76614e+08	1	1	9	1.382e+07	4.3942e+07	5.96792e+07
C0H4R4	0805000	Alpha/beta hydrolase, putative OS=Plasmodium falciparum (isolate 3D7) GN=PF3D7_0805000 PE=4 SV=1	0	0	7	1E+04	1E+04	2.06165e+08	0	0	0	1E+04	1E+04	1E+04	0	0	0	1E+04	1E+04	1E+04
Q8II70	1129300	Conserved Plasmodium protein OS=Plasmodium falciparum (isolate 3D7) GN=PF11_0304 PE=4 SV=1	0	0	7	1E+04	1E+04	2.34507e+07	0	0	0	1E+04	1E+04	1E+04	0	0	6	1E+04	1E+04	1.32143e+07
Q8I566	1235600	Serine hydroxymethyltransferase OS=Plasmodium falciparum (isolate 3D7) GN=PF3D7_1235600 PE=1 SV=1	3	6	3	1.66162e+07	5.25295e+07	1.33035e+07	0	0	0	1E+04	1E+04	1E+04	7	2	8	4.7738e+07	3.84883e+07	4.32007e+07
Q8IB24		Heat shock protein 70 OS=Plasmodium falciparum (isolate 3D7) GN=PF3D7_0818900 PE=3 SV=1	4	6	4	1.5419e+07	3.83288e+07	2.5507e+07	0	0	12	1E+04	1E+04	107500000	2	4	11	5.6717e+07	1.0513e+08	4.75457e+07
Q8IJT1		Proteasome subunit beta type OS=Plasmodium falciparum (isolate 3D7) GN=PF10_0111 PE=1 SV=1	0	3	5	1E+04	1.38189e+08	1.12065e+08	0	0	0	1E+04	1E+04	1E+04	1	1	5	5.53338e+07	9.04036e+07	1.81958e+07
O96266	0218600	Conserved Plasmodium protein OS=Plasmodium falciparum (isolate 3D7) GN=PF3D7_0218600 PE=4 SV=1	0	1	5	1E+04	2.77228e+06	1.63692e+07	0	0	0	1E+04	1E+04	1E+04	0	0	0	1E+04	1E+04	1E+04
Q8IM75	1401300	Aminopeptidase, putative OS=Plasmodium falciparum (isolate 3D7) GN=PF14_0015 PE=4 SV=1	0	0	5	1E+04	1E+04	2.70397e+07	0	0	0	1E+04	1E+04	1E+04	0	0	6	1E+04	1E+04	3.18223e+07
Q8II19	1134500	Alpha/beta hydrolase, putative OS=Plasmodium falciparum (isolate 3D7) GN=PF11_0356 PE=4 SV=2	0	0	5	1E+04	1E+04	1.87467e+07	0	0	0	1E+04	1E+04	1E+04	0	0	10	1E+04	1E+04	1.77521e+07
Q8I0P6		Elongation factor 1-alpha OS=Plasmodium falciparum (isolate 3D7) GN=PF3D7_1357000 PE=3 SV=1	3	4	4	3.08738e+08	7.46329e+07	2.66183e+07	0	0	10	1E+04	1E+04	133000000	2	0	10	3.92296e+07	1E+04	3.98783e+07
A0A143ZYA4	0818600	BEM46-like protein, putative OS=Plasmodium falciparum (isolate 3D7) GN=PF3D7_0818600 PE=4 SV=1	0	0	4	1E+04	1E+04	2.96012e+07	0	0	0	1E+04	1E+04	1E+04	0	0	0	1E+04	1E+04	1E+04
Q8IJN7		Enolase OS=Plasmodium falciparum (isolate 3D7) GN=ENO PE=3 SV=1	0	4	0	1E+04	2.9428e+07	1E+04	0	0	4	1E+04	1E+04	4.12904e+07	3	0	2	1.12705e+07	1E+04	167878
Q8IY17-4		Isoform 4 of Neuropathy target esterase OS=Homo sapiens GN=PNPLA6	0	0	4	1E+04	1E+04	1.09196e+07	0	0	0	1E+04	1E+04	1E+04	0	0	0	1E+04	1E+04	1E+04
O96176	0209100	Phospholipase A2, putative OS=Plasmodium falciparum (isolate 3D7) GN=PF3D7_0209100 PE=4 SV=1	1	3	2	612082	1.71168e+07	4320000	0	0	0	1E+04	1E+04	1E+04	1	0	9	9.85145e+06	1E+04	21400000
Q8IIV1		Histone H2B OS=Plasmodium falciparum (isolate 3D7) GN=PF11_0062 PE=3 SV=1	2	3	0	1.22098e+08	4.45964e+07	1E+04	0	0	4	1E+04	1E+04	1.21766e+08	3	1	3	3.49148e+07	825234	3.71391e+07
P10768		S-formylglutathione hydrolase OS=Homo sapiens GN=ESD PE=1 SV=2	0	1	3	1E+04	2.1439e+07	1.09359e+07	0	0	0	1E+04	1E+04	1E+04	0	0	4	1E+04	1E+04	3.40378e+07
Q8IIG3	1120400	Alpha/beta hydrolase fold domain containing protein, putative OS=Plasmodium falciparum (isolate 3D7) GN=PF11_0211 PE=4 SV=1	0	0	3	1E+04	1E+04	2.61738e+07	0	0	0	1E+04	1E+04	1E+04	0	0	4	1E+04	1E+04	9.53362e+06
Q7K6A4		S-adenosylmethionine synthase OS=Plasmodium falciparum (isolate 3D7) GN=PF3D7_0922200 PE=3 SV=1	1	3	0	771193	2.24871e+07	1E+04	0	0	0	1E+04	1E+04	1E+04	1	1	0	7.35526e+06	4.98278e+06	1E+04
Q8I1Z1	0403800	Alpha/beta hydrolase, putative OS=Plasmodium falciparum (isolate 3D7) GN=PF3D7_0403800 PE=4 SV=2	0	0	3	1E+04	1E+04	8.65073e+06	0	0	0	1E+04	1E+04	1E+04	0	0	0	1E+04	1E+04	1E+04
Q8IKK7		Glyceraldehyde-3-phosphate dehydrogenase OS=Plasmodium falciparum (isolate 3D7) GN=GAPDH PE=3 SV=1	2	3	0	8.67625e+06	1.62631e+07	1E+04	1	1	7	1.43333e+06	1.8545e+07	3.44907e+07	1	0	0	1.23497e+06	1E+04	1E+04
P69905		Hemoglobin subunit alpha OS=Homo sapiens GN=HBA1 PE=1 SV=2	1	1	2	7.98345e+06	5.09743e+07	1.43211e+07	0	0	4	1E+04	1E+04	207500000	1	1	2	2.60601e+07	1.77558e+07	3.32556e+07
Q8IE45	1328500	Alpha/beta-hydrolase, putative OS=Plasmodium falciparum (isolate 3D7) GN=PF3D7_1328500 PE=4 SV=1	1	2	2	1.58932e+06	2.59325e+07	4640000	0	0	0	1E+04	1E+04	1E+04	0	0	3	1E+04	1E+04	7.04476e+06
Q8IFN9		Eukaryotic initiation factor 4A-III, putative OS=Plasmodium falciparum (isolate 3D7) GN=PF3D7_0422700 PE=3 SV=1	1	1	2	1.95632e+06	4.28898e+06	6.72912e+06	0	0	3	1E+04	1E+04	1.48758e+07	1	0	2	3.17453e+06	1E+04	2.13214e+07
C0H4Y6		Protein disulfide-isomerase OS=Plasmodium falciparum (isolate 3D7) GN=PF3D7_0827900 PE=3 SV=1	1	2	0	2.30957e+09	6.96336e+06	1E+04	0	0	0	1E+04	1E+04	1E+04	0	0	1	1E+04	1E+04	248140
Q8IDQ9		Phosphoethanolamine N-methyltransferase OS=Plasmodium falciparum (isolate 3D7) GN=PF3D7_1343000 PE=4 SV=1	0	2	1	1E+04	2.63677e+07	4.82733e+06	0	0	1	4.75661e+06	1E+04	2.46753e+07	1	0	1	2.13627e+07	1E+04	1.39048e+06
P05452		Tetranectin OS=Homo sapiens GN=CLEC3B PE=1 SV=3	0	2	0	455095	1.96565e+07	1E+04	1	0	0	1.13715e+07	1E+04	1E+04	1	0	0	1.03195e+07	1E+04	1E+04
Q8IC05		Heat shock protein 90 OS=Plasmodium falciparum (isolate 3D7) GN=PF3D7_0708400 PE=1 SV=1	1	2	0	4.7975e+06	1.27246e+07	1E+04	0	0	8	1E+04	1E+04	2.80996e+07	0	0	5	1E+04	1E+04	5.31732e+06
Q6LFH8		Ornithine aminotransferase OS=Plasmodium falciparum (isolate 3D7) GN=OAT PE=1 SV=1	0	2	2	1E+04	1.50561e+07	3.31744e+06	0	0	6	1E+04	1E+04	24000000	2	1	4	6.99284e+06	3.15235e+07	5.7994e+06
Q8IJD0		Merozoite capping protein 1 OS=Plasmodium falciparum (isolate 3D7) GN=PF10_0268 PE=4 SV=1	0	2	1	1E+04	1.29439e+07	3.94675e+06	0	0	4	1E+04	1E+04	4.75791e+07	0	0	3	1E+04	1E+04	2.45221e+07
Q8I2E8	0937200	Lysophospholipase, putative OS=Plasmodium falciparum (isolate 3D7) GN=PF3D7_0937200 PE=4 SV=1	0	0	2	1E+04	1E+04	8.32268e+06	0	0	0	1E+04	1E+04	1E+04	0	0	0	1E+04	1E+04	1E+04
Q8IK68	1476800	Lysophospholipase, putative OS=Plasmodium falciparum (isolate 3D7) GN=PF14_0738 PE=4 SV=1	0	0	2	1E+04	1E+04	7.58394e+06	0	0	0	1E+04	1E+04	1E+04	0	0	0	1E+04	1E+04	1E+04
Q8IKW5		Elongation factor 2 OS=Plasmodium falciparum (isolate 3D7) GN=PF14_0486 PE=4 SV=1	0	2	0	1E+04	7.0545e+06	1E+04	0	0	4	1E+04	1E+04	7.46701e+06	0	0	2	1E+04	1E+04	327472
C6S3F2	1116100	Serine esterase, putative OS=Plasmodium falciparum (isolate 3D7) GN=PF11_0168a PE=4 SV=1	0	0	2	1E+04	1E+04	5.58758e+06	0	0	0	1E+04	1E+04	1E+04	0	0	3	1E+04	1E+04	3.79635e+06
Q9Y013	0301300	Alpha/beta hydrolase, putative OS=Plasmodium falciparum (isolate 3D7) GN=PF3D7_0301300 PE=4 SV=1	0	0	2	1E+04	1E+04	5.06171e+06	0	0	0	1E+04	1E+04	1E+04	0	0	4	1E+04	1E+04	8.84828e+06
Q86YZ3		Hornerin OS=Homo sapiens GN=HRNR PE=1 SV=2	0	2	0	1E+04	4.94208e+06	1E+04	0	0	0	1E+04	1E+04	1E+04	0	0	0	1E+04	1E+04	1E+04
Q9NZR2		Low-density lipoprotein receptor-related protein 1B OS=Homo sapiens GN=LRP1B PE=1 SV=2	0	0	1	1E+04	1E+04	5.80317e+08	0	0	0	1E+04	1E+04	1E+04	0	0	0	1E+04	1E+04	1E+04
A0A096LNK8		Tail-anchored protein insertion receptor WRB (Fragment) OS=Homo sapiens GN=WRB PE=4 SV=1	0	0	1	1E+04	1E+04	1.00402e+08	0	0	0	1E+04	1E+04	1E+04	0	0	1	1E+04	1E+04	1.42807e+07
H7C5F2		28S ribosomal protein S22, mitochondrial (Fragment) OS=Homo sapiens GN=MRPS22 PE=1 SV=1	0	0	1	1E+04	1E+04	8.50118e+07	0	0	0	1E+04	1E+04	1E+04	0	0	0	1E+04	1E+04	1E+04
C6KSY2		Thiamin-phosphate pyrophosphorylase, putative OS=Plasmodium falciparum (isolate 3D7) GN=PF3D7_0614000 PE=4 SV=1	0	0	1	1E+04	1E+04	4.61641e+07	0	0	0	1E+04	1E+04	1E+04	0	0	0	1E+04	1E+04	1E+04
Q5RGS4		Pleckstrin homology domain-containing family A member 1 OS=Homo sapiens GN=PLEKHA1 PE=1 SV=1	0	1	0	1E+04	1.85634e+07	1E+04	0	0	0	1E+04	1E+04	1E+04	0	0	0	1E+04	1E+04	1E+04
P62805		Histone H4 OS=Homo sapiens GN=HIST1H4A PE=1 SV=2	1	1	0	1.38935e+06	1.65375e+07	1E+04	1	0	0	5.05567e+07	1E+04	1E+04	0	0	0	1E+04	1E+04	1E+04
A0A0U1RRH7		Histone H2A OS=Homo sapiens GN=HIST1H3D PE=3 SV=1	0	1	1	1E+04	1.57191e+07	7.2909e+06	1	0	1	3.62751e+07	1E+04	4.5476e+07	0	0	1	1E+04	1E+04	9.70856e+06
Q8IBH1	0728700	Alpha/beta hydrolase, putative OS=Plasmodium falciparum (isolate 3D7) GN=PF3D7_0728700 PE=4 SV=1	1	1	0	1.8239e+06	5.59163e+06	1E+04	0	0	0	1E+04	1E+04	1E+04	0	0	0	1E+04	1E+04	1E+04
J3QR00		Trafficking protein particle complex subunit 8 (Fragment) OS=Homo sapiens GN=TRAPPC8 PE=1 SV=1	0	0	1	1E+04	1E+04	7.11097e+06	0	0	0	1E+04	1E+04	1E+04	0	0	0	1E+04	1E+04	1E+04
Q76NM3		L-lactate dehydrogenase OS=Plasmodium falciparum (isolate 3D7) GN=PF3D7_1324900 PE=1 SV=1	0	1	0	1E+04	6.44367e+06	1E+04	0	0	4	1E+04	1E+04	2.12205e+07	0	0	0	1E+04	1E+04	1E+04
P27362		Phosphoglycerate kinase OS=Plasmodium falciparum (isolate 3D7) GN=PGK PE=1 SV=1	0	1	0	1E+04	5.89342e+06	1E+04	0	0	3	1E+04	1E+04	2.40452e+07	1	0	0	4.90518e+06	1E+04	1E+04
B0YIW2		Apolipoprotein C-III OS=Homo sapiens GN=APOC3 PE=1 SV=1	0	1	0	1E+04	6.27105e+06	1E+04	1	0	0	2.30404e+06	1E+04	1E+04	1	0	0	5.6513e+06	1E+04	1E+04
Q9NX36		DnaJ homolog subfamily C member 28 OS=Homo sapiens GN=DNAJC28 PE=1 SV=2	0	0	1	1E+04	1E+04	3.52543e+06	0	0	0	1E+04	1E+04	1E+04	0	0	0	1E+04	1E+04	1E+04
Q7KQM0		Triosephosphate isomerase OS=Plasmodium falciparum (isolate 3D7) GN=TPI PE=3 SV=1	0	1	0	1E+04	4.94538e+06	1E+04	0	0	0	1E+04	1E+04	1E+04	0	0	2	1E+04	1E+04	1E+04
Q8I603		Eukaryotic translation initiation factor 5A OS=Plasmodium falciparum (isolate 3D7) GN=PF3D7_1204300 PE=3 SV=1	0	1	0	1E+04	2.71994e+06	1E+04	0	0	0	1E+04	1E+04	1E+04	0	0	0	1E+04	1E+04	1E+04
H3BM85		UPF0235 protein C15orf40 (Fragment) OS=Homo sapiens GN=C15orf40 PE=4 SV=1	0	0	1	1E+04	1E+04	2.26948e+06	0	0	0	1E+04	1E+04	1E+04	0	0	0	1E+04	1E+04	1E+04
P62979		Ubiquitin-40S ribosomal protein S27a OS=Homo sapiens GN=RPS27A PE=1 SV=2	0	0	1	1E+04	1E+04	1.84819e+06	0	0	0	1E+04	1E+04	1E+04	0	0	1	1E+04	1E+04	1.20628e+06
A5A3E0		POTE ankyrin domain family member F OS=Homo sapiens GN=POTEF PE=1 SV=2	0	1	0	1E+04	1.79748e+06	1E+04	0	0	0	1E+04	1E+04	1E+04	0	0	0	1E+04	1E+04	1E+04
Q7KQL9		Fructose-bisphosphate aldolase OS=Plasmodium falciparum (isolate 3D7) GN=PF14_0425 PE=1 SV=1	0	1	0	1E+04	2.36787e+06	1E+04	0	0	5	1E+04	1E+04	1.55978e+07	0	0	0	1E+04	1E+04	1E+04
Q5D862		Filaggrin-2 OS=Homo sapiens GN=FLG2 PE=1 SV=1	0	1	0	1E+04	4.31203e+06	1E+04	0	0	1	1E+04	1E+04	2.98246e+06	0	0	0	1E+04	1E+04	1E+04
P14923		Junction plakoglobin OS=Homo sapiens GN=JUP PE=1 SV=3	0	0	1	1E+04	1E+04	1.13127e+06	0	0	0	1E+04	1E+04	1E+04	0	0	0	1E+04	1E+04	1E+04
P50250		Adenosylhomocysteinase OS=Plasmodium falciparum (isolate 3D7) GN=PFE1050w PE=1 SV=2	0	1	0	1E+04	1.0674e+06	1E+04	0	0	1	1E+04	1E+04	1.45838e+06	0	0	0	1E+04	1E+04	1E+04
Q8I4X0		Actin-1 OS=Plasmodium falciparum (isolate 3D7) GN=PFL2215w PE=3 SV=1	0	1	1	1E+04	2.37965e+06	898176	0	0	0	1E+04	1E+04	1.63779e+06	0	0	2	1E+04	1E+04	2.52978e+06
C6KTA4		Pyruvate kinase OS=Plasmodium falciparum (isolate 3D7) GN=PF3D7_0626800 PE=1 SV=1	0	1	0	1E+04	974875	1E+04	0	0	3	1E+04	1E+04	1.22078e+07	0	0	0	1E+04	1E+04	1E+04
Q8III5		Insulinase, putative OS=Plasmodium falciparum (isolate 3D7) GN=PF11_0189 PE=4 SV=1	1	1	0	358210	321307	1E+04	0	0	0	1E+04	1E+04	1E+04	0	0	0	1E+04	1E+04	1E+04
Q8NFZ6		Vomeronasal type-1 receptor 2 OS=Homo sapiens GN=VN1R2 PE=2 SV=2	1	1	0	1.59246e+08	1.36901e+07	1E+04	1	1	1	7.66945e+06	5.95129e+09	1.84773e+07	1	1	1	8.22866e+06	1.85844e+07	1.9631e+07
P18577		Blood group Rh(CE) polypeptide OS=Homo sapiens GN=RHCE PE=1 SV=2	0	0	1	1E+04	1E+04	1.5218e+07	0	0	1	1E+04	1E+04	2.1915e+07	0	0	1	1E+04	1E+04	2.40985e+07
Q8IHS5		40S ribosomal protein S21 OS=Plasmodium falciparum (isolate 3D7) GN=PF11_0454 PE=1 SV=1	0	1	0	1E+04	491832	1E+04	0	0	0	1E+04	1E+04	1E+04	0	0	0	1E+04	1E+04	1E+04
Q8IJZ7		60S ribosomal protein L13, putative OS=Plasmodium falciparum (isolate 3D7) GN=PF10_0043 PE=1 SV=1	0	0	1	1E+04	1E+04	2.24603e+06	0	0	1	1E+04	1E+04	4.21276e+06	0	0	1	1E+04	1E+04	2.22308e+06
O60318		Germinal-center associated nuclear protein OS=Homo sapiens GN=MCM3AP PE=1 SV=2	0	0	1	1E+04	1E+04	2.93156e+10	0	0	1	1E+04	1E+04	5.91567e+10	0	0	1	1E+04	1E+04	3.15698e+10
