# Supplementary material for: Functional annotation of serine hydrolases in the asexual erythrocytic stage of Plasmodium falciparum
Source: Sci Rep. 2019 Nov 26;9:17532. doi: 10.1038/s41598-019-54009-0 (PMC6879560; doi:10.1038/s41598-019-54009-0)
Supplement: Supplementary file 3 — Supplementary information [file 41598_2019_54009_MOESM3_ESM.xlsx]

## Sheet: Sheet1
Supplementary Table S3: Unique peptide counts and Top3 Protein Quantitation (T3PQ) values for three biological replicates (R1, R2, R3) of the insoluble fraction
Proteins are listed in order of decreasing unique peptide counts in the desthiobiotin-FP samples.
Color coding scheme: yellow, high confidence; green, medium confidence; blue, P. falciparum serine hydrolase homolog below the medium confidence cutoff.
	ID		desthiobiotin-FP						no probe						IDFP
Accession	PF3D7_	Description	Unique Peptides			T3PQ value			Unique Peptides			T3PQ value			Unique Peptides			T3PQ value
			R1	R2	R3	R1	R2	R3	R1	R2	R3	R1	R2	R3	R1	R2	R3	R1	R2	R3
O96266	0218600	Conserved Plasmodium protein OS=Plasmodium falciparum (isolate 3D7) GN=PF3D7_0218600 PE=4 SV=1	18	16	40	8.58625e+06	9.41619e+06	2.4289e+08	0	0	0	1E+04	1E+04	1E+04	0	0	0	1E+04	1E+04	1E+04
Q8II70	1129300	Conserved Plasmodium protein OS=Plasmodium falciparum (isolate 3D7) GN=PF11_0304 PE=4 SV=1	16	14	38	7.11114e+06	5.03463e+06	2.16691e+08	0	0	0	1E+04	1E+04	1E+04	3	4	15	393424	2.38901e+07	1.40675e+08
P15924		Desmoplakin OS=Homo sapiens GN=DSP PE=1 SV=3	0	0	36	1E+04	1E+04	5.87433e+07	0	0	0	1E+04	1E+04	1E+04	0	0	0	1E+04	1E+04	1E+04
Q8IY17-4		Isoform 4 of Neuropathy target esterase OS=Homo sapiens GN=PNPLA6	26	18	35	1.26933e+07	2.89788e+06	2.95328e+08	0	0	0	1E+04	1E+04	1E+04	0	0	0	1E+04	1E+04	1E+04
Q8II19	1134500	Alpha/beta hydrolase, putative OS=Plasmodium falciparum (isolate 3D7) GN=PF11_0356 PE=4 SV=2	16	16	32	3.75357e+06	1.68183e+06	7.86826e+07	0	0	0	1E+04	1E+04	1E+04	8	9	17	5.5289e+06	3.13187e+07	8.70784e+07
O97289	0321500	Peptidase, putative OS=Plasmodium falciparum (isolate 3D7) GN=PF3D7_0321500 PE=4 SV=2	22	19	28	3.66962e+07	2.20316e+07	7.12822e+08	0	0	0	1E+04	1E+04	1E+04	12	9	18	1.54192e+08	3.87207e+08	9.69814e+08
Q8IKP8	1458300	Uncharacterized protein OS=Plasmodium falciparum (isolate 3D7) GN=PF14_0556 PE=4 SV=2	10	9	19	1.76626e+06	754156	5.29986e+07	0	0	0	1E+04	1E+04	1E+04	4	3	7	6.71963e+06	1.39254e+07	3.80239e+07
Q8I4R0	1252600	Lysophospholipase, putative OS=Plasmodium falciparum (isolate 3D7) GN=PF3D7_1252600 PE=4 SV=1	9	8	17	6.60245e+06	3.53853e+06	1.94104e+08	0	0	0	1E+04	1E+04	1E+04	1	0	0	4.69491e+06	1E+04	1E+04
P22303-2		Isoform H of Acetylcholinesterase OS=Homo sapiens GN=ACHE	0	0	16	1E+04	1E+04	3.81735e+09	0	0	0	1E+04	1E+04	1E+04	8	6	11	6.85779e+07	1.26982e+08	1.37685e+09
Q8IBZ2	0709700	Lysophospholipase, putative OS=Plasmodium falciparum (isolate 3D7) GN=PF3D7_0709700 PE=4 SV=1	16	14	16	1.08608e+08	6.73288e+07	1.69173e+09	0	0	0	1E+04	1E+04	1E+04	0	0	0	1E+04	1E+04	1E+04
A0A0A0MTJ9		Neutral cholesterol ester hydrolase 1 OS=Homo sapiens GN=NCEH1 PE=1 SV=1	8	7	15	2.6035e+07	6.09764e+06	6.26934e+08	0	0	0	1E+04	1E+04	1E+04	4	1	6	1.76388e+07	2.21905e+07	2.76874e+08
P16157-14		Isoform Er13 of Ankyrin-1 OS=Homo sapiens GN=ANK1	8	7	15	656139	315759	2.54525e+07	0	0	11	1E+04	1E+04	1.95882e+07	3	3	12	2.43741e+06	4.94835e+06	3.1218e+07
P16452-2		Isoform Long of Erythrocyte membrane protein band 4.2 OS=Homo sapiens GN=EPB42	15	13	1	1.36957e+08	5.43596e+07	2.16944e+06	1	1	1	1.73202e+06	217080	1.59811e+06	1	1	0	754977	2.76284e+06	1E+04
P02549		Spectrin alpha chain, erythrocytic 1 OS=Homo sapiens GN=SPTA1 PE=1 SV=5	15	10	12	836524	316465	1.63446e+07	1	1	16	1.19419e+06	1.11913e+06	1.31606e+07	2	2	7	414411	3.31184e+06	2.13092e+07
Q8I1Z1	0403800	Alpha/beta hydrolase, putative OS=Plasmodium falciparum (isolate 3D7) GN=PF3D7_0403800 PE=4 SV=2	7	7	14	5.16134e+06	2.5639e+06	1.97127e+08	0	0	0	1E+04	1E+04	1E+04	0	0	5	1E+04	1E+04	6.00943e+07
P02730		Band 3 anion transport protein OS=Homo sapiens GN=SLC4A1 PE=1 SV=3	9	8	14	6.51195e+06	1.3485e+06	8.92252e+07	3	3	9	1.28378e+07	7.64791e+06	4.99027e+07	7	4	8	1.07893e+07	1.34332e+07	7.05018e+07
Q8IE45	1328500	Alpha/beta-hydrolase, putative OS=Plasmodium falciparum (isolate 3D7) GN=PF3D7_1328500 PE=4 SV=1	7	7	13	3.01279e+06	1.88923e+06	9.01255e+07	0	0	0	1E+04	1E+04	1E+04	2	2	4	416147	1.08525e+07	2.38046e+07
Q8IIG4		Putative mitochondrial inner membrane magnesium transporter PF11_0210 OS=Plasmodium falciparum (isolate 3D7) GN=PF11_0210 PE=1 SV=2	9	7	13	3.50536e+06	2.23119e+06	4.18393e+07	0	0	13	1E+04	1E+04	5.43668e+07	4	4	5	2.43061e+06	3.33591e+07	9.42084e+07
Q8I559		Conserved Plasmodium protein OS=Plasmodium falciparum (isolate 3D7) GN=PF3D7_1236400 PE=4 SV=2	11	8	12	4.40885e+06	1.04575e+06	8.66817e+07	3	0	10	2.55883e+07	1E+04	4.95936e+07	3	1	4	1.33213e+07	6.04351e+06	9.01556e+07
P48594		Serpin B4 OS=Homo sapiens GN=SERPINB4 PE=1 SV=2	0	0	12	1E+04	1E+04	3.01858e+07	0	0	0	1E+04	1E+04	1E+04	0	0	0	1E+04	1E+04	1E+04
Q8IIG3	1120400	Alpha/beta hydrolase fold domain containing protein, putative OS=Plasmodium falciparum (isolate 3D7) GN=PF11_0211 PE=4 SV=1	10	8	11	1.13174e+07	3.15545e+06	3.44214e+08	0	0	0	1E+04	1E+04	1E+04	3	3	7	2.22046e+07	3.03508e+07	1.20149e+08
P13798		Acylamino-acid-releasing enzyme OS=Homo sapiens GN=APEH PE=1 SV=4	9	8	10	8.81962e+06	2.11724e+06	3.97872e+08	0	0	0	1E+04	1E+04	1E+04	5	4	8	4.51475e+08	1.83594e+07	2.78166e+08
A0A143ZYA4	0818600	BEM46-like protein, putative OS=Plasmodium falciparum (isolate 3D7) GN=PF3D7_0818600 PE=4 SV=1	4	3	10	2.60151e+06	369502	1.23445e+08	0	0	0	1E+04	1E+04	1E+04	0	0	0	1E+04	1E+04	1E+04
C6S3F2	1116100	Serine esterase, putative OS=Plasmodium falciparum (isolate 3D7) GN=PF11_0168a PE=4 SV=1	1	1	10	578672	136357	4.82578e+07	0	0	0	1E+04	1E+04	1E+04	0	0	1	1E+04	1E+04	1.21128e+07
Q8IDC5	1358000	Patatin-like phospholipase, putative OS=Plasmodium falciparum (isolate 3D7) GN=PF3D7_1358000 PE=4 SV=1	7	6	10	762267	234069	1.94663e+07	0	0	0	1E+04	1E+04	1E+04	0	0	0	1E+04	1E+04	1E+04
Q8I0U8	0930300	Merozoite surface protein 1 OS=Plasmodium falciparum (isolate 3D7) GN=PF3D7_0930300 PE=4 SV=1	5	4	10	1.11101e+06	469981	2.08485e+07	0	0	1	1E+04	1E+04	766503	4	5	9	993429	9.1375e+06	2.22093e+07
C0H4R4	0805000	Alpha/beta hydrolase, putative OS=Plasmodium falciparum (isolate 3D7) GN=PF3D7_0805000 PE=4 SV=1	0	0	10	1E+04	1E+04	1.28799e+09	0	0	0	1E+04	1E+04	1E+04	0	0	1	1E+04	1E+04	1.50955e+07
Q8IKE1		Biotin carboxylase subunit of acetyl CoA carboxylase, putative OS=Plasmodium falciparum (isolate 3D7) GN=ACC1 PE=4 SV=2	0	0	10	1E+04	1E+04	1.94147e+07	0	0	9	1E+04	1E+04	1.70451e+07	0	0	5	1E+04	1E+04	2.15388e+07
C6KTC8	0629300	Phospholipase, putative OS=Plasmodium falciparum (isolate 3D7) GN=PF3D7_0629300 PE=4 SV=1	2	2	9	2.25756e+06	195978	2.77111e+07	0	0	0	1E+04	1E+04	1E+04	0	0	2	1E+04	1E+04	1.32709e+07
P60709		Actin, cytoplasmic 1 OS=Homo sapiens GN=ACTB PE=1 SV=1	4	3	9	993332	352148	1.95763e+08	0	0	2	1E+04	1E+04	4.12221e+06	0	0	0	1E+04	1E+04	1E+04
Q8IB24		Heat shock protein 70 OS=Plasmodium falciparum (isolate 3D7) GN=PF3D7_0818900 PE=3 SV=1	5	5	9	674017	368572	2.52221e+07	0	0	5	1E+04	1E+04	9.19295e+06	3	3	4	1.43194e+06	8.26489e+06	2.17042e+07
P07355		Annexin A2 OS=Homo sapiens GN=ANXA2 PE=1 SV=2	0	0	9	1E+04	1E+04	4.27804e+07	0	0	0	1E+04	1E+04	1E+04	0	0	0	1E+04	1E+04	1E+04
P14923		Junction plakoglobin OS=Homo sapiens GN=JUP PE=1 SV=3	0	0	9	1E+04	1E+04	2.5919e+07	0	0	0	1E+04	1E+04	1E+04	1	1	1	15580.7	1.77697e+06	1.53452e+06
Q8IM75	1401300	Aminopeptidase, putative OS=Plasmodium falciparum (isolate 3D7) GN=PF14_0015 PE=4 SV=1	4	4	8	4.78921e+06	3.14228e+06	2.17373e+08	0	0	0	1E+04	1E+04	1E+04	2	1	6	1.79846e+07	5.09344e+07	2.04332e+08
Q8IK20	1001600	Alpha/beta hydrolase, putative OS=Plasmodium falciparum (isolate 3D7) GN=PF10_0020 PE=4 SV=1	5	2	8	1.35158e+06	435857	3.90694e+07	0	0	0	1E+04	1E+04	1E+04	1	1	4	550878	3.40003e+06	3.08396e+07
Q8IK86		Uncharacterized protein OS=Plasmodium falciparum (isolate 3D7) GN=PF14_0720 PE=4 SV=1	4	4	8	1.20896e+06	342209	2.86712e+07	0	0	5	1E+04	1E+04	1.98138e+07	1	1	4	2.25862e+06	7.83869e+06	2.10135e+07
P08311		Cathepsin G OS=Homo sapiens GN=CTSG PE=1 SV=2	8	0	3	9.60596e+06	1E+04	4.52634e+07	0	0	0	1E+04	1E+04	1E+04	4	2	0	3.47972e+07	514598	1E+04
Q9Y013	0301300	Alpha/beta hydrolase, putative OS=Plasmodium falciparum (isolate 3D7) GN=PF3D7_0301300 PE=4 SV=1	7	6	7	2.34414e+06	379882	1.13181e+08	0	0	0	1E+04	1E+04	1E+04	3	3	5	6.88544e+06	1.24642e+07	1.22396e+08
C0H4Q4	0731800	Alpha/beta hydrolase, putative OS=Plasmodium falciparum (isolate 3D7) GN=PF3D7_0731800 PE=4 SV=1	7	4	0	1.46354e+07	9.06524e+06	1E+04	0	0	0	1E+04	1E+04	1E+04	0	0	1	1E+04	1E+04	2.98473e+06
Q8IK68	1476800	Lysophospholipase, putative OS=Plasmodium falciparum (isolate 3D7) GN=PF14_0738 PE=4 SV=1	1	1	7	196528	9430.67	2.31108e+07	0	0	0	1E+04	1E+04	1E+04	0	0	2	1E+04	1E+04	6.82828e+06
Q8IK69	1476700	Lysophospholipase, putative OS=Plasmodium falciparum (isolate 3D7) GN=PF14_0737 PE=4 SV=1	0	0	7	1E+04	1E+04	5.44505e+07	0	0	0	1E+04	1E+04	1E+04	0	0	0	1E+04	1E+04	1E+04
Q8I2E8	0937200	Lysophospholipase, putative OS=Plasmodium falciparum (isolate 3D7) GN=PF3D7_0937200 PE=4 SV=1	0	0	7	1E+04	1E+04	3.51532e+07	0	0	0	1E+04	1E+04	1E+04	0	0	0	1E+04	1E+04	1E+04
P35579		Myosin-9 OS=Homo sapiens GN=MYH9 PE=1 SV=4	0	0	7	1E+04	1E+04	1.27474e+07	0	0	0	1E+04	1E+04	1E+04	0	0	0	1E+04	1E+04	1E+04
P31947		14-3-3 protein sigma OS=Homo sapiens GN=SFN PE=1 SV=1	0	0	6	1E+04	1E+04	1.90707e+07	0	0	0	1E+04	1E+04	1E+04	0	0	0	1E+04	1E+04	1E+04
Q13885		Tubulin beta-2A chain OS=Homo sapiens GN=TUBB2A PE=1 SV=1	0	0	6	1E+04	1E+04	1.60961e+07	0	0	0	1E+04	1E+04	1E+04	0	0	0	1E+04	1E+04	1E+04
Q8IBH1	0728700	Alpha/beta hydrolase, putative OS=Plasmodium falciparum (isolate 3D7) GN=PF3D7_0728700 PE=4 SV=1	2	2	5	1.12304e+06	188814	3.49954e+07	0	0	0	1E+04	1E+04	1E+04	0	0	0	1E+04	1E+04	1E+04
P11171		Protein 4.1 OS=Homo sapiens GN=EPB41 PE=1 SV=4	5	3	0	1.11517e+06	522567	1E+04	0	0	0	1E+04	1E+04	1E+04	1	1	0	743077	3.22256e+06	1E+04
P27482		Calmodulin-like protein 3 OS=Homo sapiens GN=CALML3 PE=1 SV=2	0	0	5	1E+04	1E+04	3.6771e+07	0	0	0	1E+04	1E+04	1E+04	0	0	0	1E+04	1E+04	1E+04
F5H5D3		Tubulin alpha chain OS=Homo sapiens GN=TUBA1C PE=1 SV=1	0	0	5	1E+04	1E+04	2.46855e+07	0	0	0	1E+04	1E+04	1E+04	0	0	0	1E+04	1E+04	1E+04
Q8I433	0506900	Rhomboid protease ROM4 OS=Plasmodium falciparum (isolate 3D7) GN=PF3D7_0506900 PE=3 SV=1	4	4	2	542714	205656	8.31292e+06	0	0	0	1E+04	1E+04	1E+04	2	3	0	2.85361e+06	1.44659e+07	1E+04
Q8IIV1		Histone H2B OS=Plasmodium falciparum (isolate 3D7) GN=PF11_0062 PE=3 SV=1	4	3	2	6.03103e+06	1.89854e+06	3.43102e+07	0	0	2	1E+04	1E+04	1.12914e+07	2	1	0	2.76305e+07	1.10444e+06	1E+04
Q8IB78		Nucleoside transporter 2 OS=Plasmodium falciparum (isolate 3D7) GN=PF3D7_0824400 PE=4 SV=1	4	1	2	1.93207e+06	50161	1.79806e+07	0	0	3	1E+04	1E+04	1.06181e+07	0	0	2	1E+04	1E+04	3.22226e+07
P68871		Hemoglobin subunit beta OS=Homo sapiens GN=HBB PE=1 SV=2	4	2	3	1.42914e+06	261753	4.9365e+07	0	0	2	1E+04	1E+04	1.04688e+07	2	1	2	2.27697e+06	1.14389e+07	3.23697e+07
P11166		Solute carrier family 2, facilitated glucose transporter member 1 OS=Homo sapiens GN=SLC2A1 PE=1 SV=2	2	1	4	861050	62434.2	3.90749e+07	0	0	2	1E+04	1E+04	1.71729e+07	1	0	1	7.15282e+06	1E+04	5.41762e+06
P11277-2		Isoform 2 of Spectrin beta chain, erythrocytic OS=Homo sapiens GN=SPTB	2	2	4	371883	131674	3.1946e+06	0	0	3	1E+04	1E+04	2.33902e+06	0	0	0	1E+04	1E+04	1E+04
P06702		Protein S100-A9 OS=Homo sapiens GN=S100A9 PE=1 SV=1	0	0	4	1E+04	1E+04	3.85644e+07	0	0	0	1E+04	1E+04	1E+04	0	0	0	1E+04	1E+04	1E+04
P47929		Galectin-7 OS=Homo sapiens GN=LGALS7 PE=1 SV=2	0	0	4	1E+04	1E+04	3.44398e+07	0	0	0	1E+04	1E+04	1E+04	0	0	0	1E+04	1E+04	1E+04
A0A0A0MS08		Immunoglobulin heavy constant gamma 1 (Fragment) OS=Homo sapiens GN=IGHG1 PE=1 SV=1	0	0	4	1E+04	1E+04	2.94732e+07	0	0	0	1E+04	1E+04	1E+04	0	0	0	1E+04	1E+04	1E+04
Q8IEQ3		Uncharacterized protein OS=Plasmodium falciparum (isolate 3D7) GN=PF3D7_1306200 PE=4 SV=1	0	0	4	1E+04	1E+04	2.11974e+07	0	0	0	1E+04	1E+04	1E+04	0	0	2	1E+04	1E+04	2.97717e+06
P04792		Heat shock protein beta-1 OS=Homo sapiens GN=HSPB1 PE=1 SV=2	0	0	4	1E+04	1E+04	1.41693e+07	0	0	0	1E+04	1E+04	1E+04	0	0	0	1E+04	1E+04	1E+04
Q02413		Desmoglein-1 OS=Homo sapiens GN=DSG1 PE=1 SV=2	0	0	4	1E+04	1E+04	6.3855e+06	0	0	0	1E+04	1E+04	1E+04	0	0	0	1E+04	1E+04	1E+04
Q8II98	1126600	Steryl ester hydrolase, putative OS=Plasmodium falciparum (isolate 3D7) GN=PF11_0276 PE=4 SV=1	2	1	3	301152	215280	1.42156e+07	0	0	0	1E+04	1E+04	1E+04	0	0	3	1E+04	1E+04	8.38429e+06
A0A0G2JJD3		HLA-B associated transcript 5, isoform CRA_b OS=Homo sapiens GN=ABHD16A PE=1 SV=1	1	1	3	85021.6	54484.7	3.62747e+06	0	0	0	1E+04	1E+04	1E+04	0	0	0	1E+04	1E+04	1E+04
Q8I2A8		Nucleoside transporter 4 OS=Plasmodium falciparum (isolate 3D7) GN=PF3D7_0103200 PE=4 SV=1	3	3	2	2.42608e+06	1.00211e+06	1.9383e+07	0	0	1	1E+04	1E+04	5.3786e+06	2	2	1	5.78513e+06	1.67479e+07	1.67104e+07
Q8I0P6		Elongation factor 1-alpha OS=Plasmodium falciparum (isolate 3D7) GN=PF3D7_1357000 PE=3 SV=1	2	2	3	1.06106e+06	557639	2.47606e+07	0	0	2	1E+04	1E+04	6.17409e+06	1	1	1	241446	9.48513e+06	9.5384e+06
Q8I431		60S ribosomal protein L4 OS=Plasmodium falciparum (isolate 3D7) GN=PF3D7_0507100 PE=1 SV=1	3	2	0	936149	93042.6	1E+04	0	0	0	1E+04	1E+04	1E+04	2	2	0	4.22553e+06	4.21972e+06	1E+04
Q8I4X0		Actin-1 OS=Plasmodium falciparum (isolate 3D7) GN=PFL2215w PE=3 SV=1	3	2	3	810712	64805.3	7.17845e+06	0	0	1	1E+04	1E+04	1.2949e+06	0	0	2	1E+04	1E+04	1.49606e+07
Q8IL42		Guanine nucleotide exchange factor, putative OS=Plasmodium falciparum (isolate 3D7) GN=PF14_0407 PE=4 SV=1	2	1	3	526072	52007.7	6.24223e+06	0	0	2	1E+04	1E+04	5.82719e+06	0	0	0	1E+04	1E+04	1E+04
C0H4A6		Ribosomal protein L15 OS=Plasmodium falciparum (isolate 3D7) GN=PF3D7_0415900 PE=1 SV=1	3	1	0	1.04852e+06	93622.4	1E+04	1	1	0	342457	6.14034e+06	1E+04	1	0	0	3.72031e+06	1E+04	1E+04
P00433		Peroxidase C1A OS=Armoracia rusticana OX=3704 GN=PRXC1A PE=1 SV=2	3	2	0	1.31129e+08	29084.5	1E+04	1	1	0	1.18779e+08	4.33899e+07	1E+04	1	0	0	1.91635e+08	1E+04	1E+04
P05109		Protein S100-A8 OS=Homo sapiens GN=S100A8 PE=1 SV=1	0	0	3	1E+04	1E+04	5.47004e+07	0	0	0	1E+04	1E+04	1E+04	0	0	1	1E+04	1E+04	1.83759e+07
P22528		Cornifin-B OS=Homo sapiens GN=SPRR1B PE=1 SV=2	0	0	3	1E+04	1E+04	4.93786e+07	0	0	0	1E+04	1E+04	1E+04	0	0	0	1E+04	1E+04	1E+04
Q06830		Peroxiredoxin-1 OS=Homo sapiens GN=PRDX1 PE=1 SV=1	0	0	3	1E+04	1E+04	1.84034e+07	0	0	0	1E+04	1E+04	1E+04	0	0	0	1E+04	1E+04	1E+04
P31151		Protein S100-A7 OS=Homo sapiens GN=S100A7 PE=1 SV=4	0	0	3	1E+04	1E+04	1.66504e+07	0	0	0	1E+04	1E+04	1E+04	0	0	1	1E+04	1E+04	1.22589e+07
E7EX29		14-3-3 protein zeta/delta (Fragment) OS=Homo sapiens GN=YWHAZ PE=1 SV=1	0	0	3	1E+04	1E+04	7.54392e+06	0	0	0	1E+04	1E+04	1E+04	0	0	0	1E+04	1E+04	1E+04
P68371		Tubulin beta-4B chain OS=Homo sapiens GN=TUBB4B PE=1 SV=1	0	0	3	1E+04	1E+04	7.18467e+06	0	0	0	1E+04	1E+04	1E+04	0	0	0	1E+04	1E+04	1E+04
P25705		ATP synthase subunit alpha, mitochondrial OS=Homo sapiens GN=ATP5A1 PE=1 SV=1	0	0	3	1E+04	1E+04	6.87336e+06	0	0	0	1E+04	1E+04	1E+04	0	0	0	1E+04	1E+04	1E+04
O96176	0209100	Phospholipase A2, putative OS=Plasmodium falciparum (isolate 3D7) GN=PF3D7_0209100 PE=4 SV=1	0	0	3	1E+04	1E+04	6.59109e+06	0	0	0	1E+04	1E+04	1E+04	0	0	0	1E+04	1E+04	1E+04
P29508		Serpin B3 OS=Homo sapiens GN=SERPINB3 PE=1 SV=2	0	0	3	1E+04	1E+04	6.13029e+06	0	0	0	1E+04	1E+04	1E+04	0	0	0	1E+04	1E+04	1E+04
P62937		Peptidyl-prolyl cis-trans isomerase A OS=Homo sapiens GN=PPIA PE=1 SV=2	0	0	3	1E+04	1E+04	5.30006e+06	0	0	0	1E+04	1E+04	1E+04	0	0	0	1E+04	1E+04	1E+04
A0A1B0GU03		Uncharacterized protein OS=Homo sapiens PE=1 SV=1	0	0	3	1E+04	1E+04	4.9681e+06	0	0	0	1E+04	1E+04	1E+04	0	0	0	1E+04	1E+04	1E+04
P12814-4		Isoform 4 of Alpha-actinin-1 OS=Homo sapiens GN=ACTN1	0	0	3	1E+04	1E+04	3.60638e+06	0	0	0	1E+04	1E+04	1E+04	0	0	0	1E+04	1E+04	1E+04
P06576		ATP synthase subunit beta, mitochondrial OS=Homo sapiens GN=ATP5B PE=1 SV=3	0	0	3	1E+04	1E+04	1.55172e+06	0	0	0	1E+04	1E+04	1E+04	0	0	0	1E+04	1E+04	1E+04
Q8IJD0		Merozoite capping protein 1 OS=Plasmodium falciparum (isolate 3D7) GN=PF10_0268 PE=4 SV=1	0	0	3	1E+04	1E+04	3.05222e+07	0	0	3	1E+04	1E+04	2.65641e+07	0	0	2	1E+04	1E+04	2.14438e+07
C6S3G2	1143000	Alpha/beta hydrolase, putative OS=Plasmodium falciparum (isolate 3D7) GN=PF11_0441a PE=4 SV=1	2	2	2	596946	119430	1.10991e+07	0	0	0	1E+04	1E+04	1E+04	0	1	0	1.49172e+06	1E+04	1E+04
Q7K6B1		Protein kinase c inhibitor-like protein,putative OS=Plasmodium falciparum (isolate 3D7) GN=PF3D7_0817500 PE=4 SV=2	1	1	2	183469	21966.6	1.13268e+07	0	0	0	1E+04	1E+04	1E+04	0	0	0	1E+04	1E+04	1E+04
Q8IJC6		60S ribosomal protein L3 OS=Plasmodium falciparum (isolate 3D7) GN=PF10_0272 PE=1 SV=1	2	1	1	908856	187958	2.08643e+06	0	0	0	1E+04	1E+04	1E+04	0	0	0	1E+04	1E+04	1E+04
Q8IAX5	0813900	40S ribosomal protein S16, putative OS=Plasmodium falciparum (isolate 3D7) GN=PF3D7_0813900 PE=1 SV=1	2	2	1	422860	96569	1.70526e+06	0	0	0	1E+04	1E+04	1E+04	1	1	0	72537.9	1.35245e+06	1E+04
Q8I3B0		60S ribosomal protein L32 OS=Plasmodium falciparum (isolate 3D7) GN=PF3D7_0903900 PE=1 SV=1	2	2	2	1.13048e+06	390567	4.69994e+06	0	0	1	1E+04	1E+04	4.77251e+06	0	0	0	1E+04	1E+04	1E+04
C6KSY6		60S ribosomal protein L19 OS=Plasmodium falciparum (isolate 3D7) GN=PF3D7_0614500 PE=1 SV=1	1	1	2	1.07122e+06	422549	1.5465e+07	0	0	2	1E+04	1E+04	1.36925e+07	1	1	1	1.21283e+07	7.99073e+06	1.50189e+07
Q8IE09		60S ribosomal protein L23, putative OS=Plasmodium falciparum (isolate 3D7) GN=PF3D7_1331800 PE=1 SV=1	2	2	0	1.00687e+06	388783	1E+04	0	0	0	1E+04	1E+04	1E+04	0	0	0	1E+04	1E+04	1E+04
Q8IFN9		Eukaryotic initiation factor 4A-III, putative OS=Plasmodium falciparum (isolate 3D7) GN=PF3D7_0422700 PE=3 SV=1	2	1	2	825969	196667	8.45372e+06	0	0	6	1E+04	1E+04	5.41347e+06	1	1	4	20103.1	1.2104e+06	1.51975e+07
Q8I305	0914700	Transporter, putative OS=Plasmodium falciparum (isolate 3D7) GN=PF3D7_0914700 PE=4 SV=1	2	2	2	628289	245417	2.14953e+06	0	0	0	1E+04	1E+04	1E+04	1	1	0	135092	2.27116e+06	1E+04
O77381		40S ribosomal protein S11, putative OS=Plasmodium falciparum (isolate 3D7) GN=PF3D7_0317600 PE=1 SV=2	2	2	1	303174	243711	9.65147e+06	0	0	1	1E+04	1E+04	5.51086e+06	0	0	1	1E+04	1E+04	2.79233e+07
Q8IKR1		V-type H(+)-translocating pyrophosphatase, putative OS=Plasmodium falciparum (isolate 3D7) GN=PF14_0541 PE=3 SV=1	1	1	2	325683	123186	2.81285e+06	0	0	1	1E+04	1E+04	2.56621e+06	0	0	0	1E+04	1E+04	1E+04
Q8IFP2		40S ribosomal protein S19 OS=Plasmodium falciparum (isolate 3D7) GN=PF3D7_0422400 PE=1 SV=1	1	1	2	298780	61928.7	7.30899e+06	0	0	1	1E+04	1E+04	1.44206e+06	0	0	3	1E+04	1E+04	5.84485e+06
P08246		Neutrophil elastase OS=Homo sapiens GN=ELANE PE=1 SV=1	1	0	2	801185	1E+04	6.7138e+06	0	0	0	1E+04	1E+04	1E+04	0	0	0	1E+04	1E+04	1E+04
Q96QA5		Gasdermin-A OS=Homo sapiens GN=GSDMA PE=1 SV=4	0	0	2	1E+04	1E+04	5.9109e+06	0	0	0	1E+04	1E+04	1E+04	0	0	0	1E+04	1E+04	1E+04
Q8I487		Skeleton-binding protein 1 OS=Plasmodium falciparum (isolate 3D7) GN=PF3D7_0501300 PE=4 SV=1	1	1	2	274980	85930.3	4.06466e+06	0	0	0	1E+04	1E+04	1E+04	0	0	0	1E+04	1E+04	1E+04
Q8IIV2		Histone H4 OS=Plasmodium falciparum (isolate 3D7) GN=PF11_0061 PE=3 SV=1	2	1	0	1.47809e+06	100261	1E+04	0	0	0	1E+04	1E+04	1E+04	0	0	0	1E+04	1E+04	1E+04
Q8IBI8		Mitochondrial import inner membrane translocase subunit TIM50, putative OS=Plasmodium falciparum (isolate 3D7) GN=PF3D7_0726900 PE=4 SV=1	2	2	0	711545	173156	1E+04	0	0	0	1E+04	1E+04	1E+04	0	0	0	1E+04	1E+04	1E+04
Q8I3T9		60S ribosomal protein L2 OS=Plasmodium falciparum (isolate 3D7) GN=PF3D7_0516900 PE=1 SV=1	2	2	0	730283	103831	1E+04	0	0	0	1E+04	1E+04	1E+04	0	0	0	1E+04	1E+04	1E+04
Q8IBY4		60S ribosomal protein L34 OS=Plasmodium falciparum (isolate 3D7) GN=PF3D7_0710600 PE=1 SV=1	1	0	2	570440	1E+04	6.02119e+06	0	0	1	1E+04	1E+04	1.58004e+06	0	0	0	1E+04	1E+04	1E+04
P22532		Small proline-rich protein 2D OS=Homo sapiens GN=SPRR2D PE=2 SV=2	0	0	2	1E+04	1E+04	2.84765e+07	0	0	0	1E+04	1E+04	1E+04	0	0	0	1E+04	1E+04	1E+04
P04406		Glyceraldehyde-3-phosphate dehydrogenase OS=Homo sapiens GN=GAPDH PE=1 SV=3	0	0	2	1E+04	1E+04	1.39834e+07	0	0	0	1E+04	1E+04	1E+04	0	0	0	1E+04	1E+04	1E+04
P67936-2		Isoform 2 of Tropomyosin alpha-4 chain OS=Homo sapiens GN=TPM4	0	0	2	1E+04	1E+04	1.38727e+07	0	0	0	1E+04	1E+04	1E+04	0	0	0	1E+04	1E+04	1E+04
P69905		Hemoglobin subunit alpha OS=Homo sapiens GN=HBA1 PE=1 SV=2	0	0	2	1E+04	1E+04	1.27322e+07	0	0	0	1E+04	1E+04	1E+04	1	1	0	3.57123e+06	4.95851e+06	1E+04
P68104		Elongation factor 1-alpha 1 OS=Homo sapiens GN=EEF1A1 PE=1 SV=1	0	0	2	1E+04	1E+04	7.92052e+06	0	0	0	1E+04	1E+04	1E+04	0	0	0	1E+04	1E+04	1E+04
Q8IBN5		40S ribosomal protein S5, putative OS=Plasmodium falciparum (isolate 3D7) GN=PF3D7_0721600 PE=1 SV=1	1	1	2	315363	311641	4.01362e+06	0	0	0	1E+04	1E+04	1E+04	0	0	0	1E+04	1E+04	1E+04
P14618		Pyruvate kinase PKM OS=Homo sapiens GN=PKM PE=1 SV=4	0	0	2	1E+04	1E+04	3.74162e+06	0	0	0	1E+04	1E+04	1E+04	0	0	0	1E+04	1E+04	1E+04
P31949		Protein S100-A11 OS=Homo sapiens GN=S100A11 PE=1 SV=2	0	0	2	1E+04	1E+04	3.49661e+06	0	0	0	1E+04	1E+04	1E+04	0	0	0	1E+04	1E+04	1E+04
Q09666		Neuroblast differentiation-associated protein AHNAK OS=Homo sapiens GN=AHNAK PE=1 SV=2	0	0	2	1E+04	1E+04	3.39433e+06	0	0	0	1E+04	1E+04	1E+04	0	0	0	1E+04	1E+04	1E+04
Q15149		Plectin OS=Homo sapiens GN=PLEC PE=1 SV=3	0	0	2	1E+04	1E+04	3.33669e+06	0	0	0	1E+04	1E+04	1E+04	0	0	0	1E+04	1E+04	1E+04
Q15828		Cystatin-M OS=Homo sapiens GN=CST6 PE=1 SV=1	0	0	2	1E+04	1E+04	2.71665e+06	0	0	0	1E+04	1E+04	1E+04	0	0	0	1E+04	1E+04	1E+04
Q8WVV4-1		Isoform 1 of Protein POF1B OS=Homo sapiens GN=POF1B	0	0	2	1E+04	1E+04	2.55284e+06	0	0	0	1E+04	1E+04	1E+04	0	0	0	1E+04	1E+04	1E+04
P27487		Dipeptidyl peptidase 4 OS=Homo sapiens GN=DPP4 PE=1 SV=2	2	0	0	623882	1E+04	1E+04	0	0	0	1E+04	1E+04	1E+04	0	0	0	1E+04	1E+04	1E+04
Q5T749		Keratinocyte proline-rich protein OS=Homo sapiens GN=KPRP PE=1 SV=1	0	0	2	1E+04	1E+04	1.13992e+07	0	0	1	1E+04	1E+04	1.24101e+06	0	0	0	1E+04	1E+04	1E+04
P62805		Histone H4 OS=Homo sapiens GN=HIST1H4A PE=1 SV=2	0	0	2	1E+04	1E+04	1.24445e+07	0	0	1	1E+04	1E+04	4.89238e+06	1	1	1	1.35727e+07	5.94178e+06	5.13468e+06
A0A0U1RRH7		Histone H2A OS=Homo sapiens GN=HIST1H3D PE=3 SV=1	1	1	1	869842	182821	1.34309e+07	0	0	0	1E+04	1E+04	1E+04	1	1	1	9.917e+06	1.1869e+07	8.54236e+06
Q8I713		60S ribosomal protein L36 OS=Plasmodium falciparum (isolate 3D7) GN=PF11_0106 PE=1 SV=2	1	1	1	1.21875e+06	384729	7.39272e+06	0	0	0	1E+04	1E+04	1E+04	1	1	0	7.13353e+06	1.16167e+07	1E+04
O77395		40S ribosomal protein S15A, putative OS=Plasmodium falciparum (isolate 3D7) GN=PF3D7_0316800 PE=1 SV=1	1	1	1	293815	95970.1	5.70887e+06	0	0	0	1E+04	1E+04	1E+04	1	1	1	6.09606e+06	20932.1	5.9349e+06
Q8IEM3		60S ribosomal protein L24, putative OS=Plasmodium falciparum (isolate 3D7) GN=PF3D7_1309100 PE=1 SV=1	1	1	1	76825.4	25277.4	3.42475e+06	0	0	0	1E+04	1E+04	1E+04	0	0	0	1E+04	1E+04	1E+04
Q70CQ2		Ubiquitin carboxyl-terminal hydrolase 34 OS=Homo sapiens GN=USP34 PE=1 SV=2	1	1	1	1.45473e+06	2.05472e+06	1.3146e+07	0	0	1	1E+04	1E+04	2.55595e+06	0	0	0	1E+04	1E+04	1E+04
Q8IDM6		Nucleoside transporter 1 OS=Plasmodium falciparum (isolate 3D7) GN=PF3D7_1347200 PE=4 SV=1	1	1	1	1.61558e+06	772760	1.10084e+07	0	0	1	1E+04	1E+04	5.43105e+06	0	0	0	1E+04	1E+04	1E+04
O96258		40S ribosomal protein S26 OS=Plasmodium falciparum (isolate 3D7) GN=PF3D7_0217800 PE=1 SV=1	1	1	1	1.54598e+06	346830	2.453e+06	0	0	1	1E+04	1E+04	1.24887e+06	0	0	0	1E+04	1E+04	1E+04
Q8IKH8		40S ribosomal protein S3 OS=Plasmodium falciparum (isolate 3D7) GN=PF14_0627 PE=1 SV=1	1	1	1	158411	39200.1	1.02473e+06	0	0	0	1E+04	1E+04	1E+04	0	0	3	1E+04	1E+04	5.49361e+06
Q8NFZ6		Vomeronasal type-1 receptor 2 OS=Homo sapiens GN=VN1R2 PE=2 SV=2	1	1	1	803437	273768	2.79645e+07	0	0	1	1E+04	1E+04	7.62999e+06	0	0	1	1E+04	1E+04	1.57362e+07
Q8ILV2		60S ribosomal protein L10, putative OS=Plasmodium falciparum (isolate 3D7) GN=PF14_0141 PE=1 SV=1	1	1	1	643609	227233	1.57249e+06	0	0	1	1E+04	1E+04	4.56887e+06	0	0	0	1E+04	1E+04	1E+04
Q8IJZ7		60S ribosomal protein L13, putative OS=Plasmodium falciparum (isolate 3D7) GN=PF10_0043 PE=1 SV=1	1	1	1	185056	32066.6	7.09275e+06	0	0	1	1E+04	1E+04	3.7721e+06	1	0	1	1.44256e+06	1E+04	6.4694e+06
Q5RGS4		Pleckstrin homology domain-containing family A member 1 OS=Homo sapiens GN=PLEKHA1 PE=1 SV=1	1	1	0	1.47286e+06	1.23126e+06	1E+04	0	0	0	1E+04	1E+04	1E+04	0	0	0	1E+04	1E+04	1E+04
C0H5C2		40S ribosomal protein S19 OS=Plasmodium falciparum (isolate 3D7) GN=PF3D7_1317800 PE=1 SV=1	1	1	0	1.10833e+06	157813	1E+04	0	0	0	1E+04	1E+04	1E+04	0	0	0	1E+04	1E+04	1E+04
Q96P63-2		Isoform 2 of Serpin B12 OS=Homo sapiens GN=SERPINB12	1	1	0	673220	421928	1E+04	0	0	0	1E+04	1E+04	1E+04	0	0	1	1E+04	1E+04	2.26734e+07
B0YIW2		Apolipoprotein C-III OS=Homo sapiens GN=APOC3 PE=1 SV=1	1	1	0	408964	431461	1E+04	0	0	0	1E+04	1E+04	1E+04	1	1	0	162892	3.83499e+06	1E+04
Q8IKQ9		Signal peptide peptidase OS=Plasmodium falciparum (isolate 3D7) GN=SPP PE=4 SV=2	1	1	0	588569	181421	1E+04	0	0	0	1E+04	1E+04	1E+04	0	0	0	1E+04	1E+04	1E+04
Q8IL02		40S ribosomal protein S2, putative OS=Plasmodium falciparum (isolate 3D7) GN=PF14_0448 PE=1 SV=1	1	1	0	394877	160420	1E+04	0	0	0	1E+04	1E+04	1E+04	1	1	0	842866	2.87843e+06	1E+04
Q8IBZ9		Putative chloroquine resistance transporter OS=Plasmodium falciparum (isolate 3D7) GN=CG10 PE=3 SV=1	1	1	0	258575	207358	1E+04	0	0	2	1E+04	1E+04	1.21235e+06	1	1	3	209371	4.21874e+06	5.98147e+06
Q8ILN8		40S ribosomal protein S25 OS=Plasmodium falciparum (isolate 3D7) GN=PF14_0205 PE=1 SV=2	1	1	0	285947	175178	1E+04	0	0	0	1E+04	1E+04	1E+04	0	0	0	1E+04	1E+04	1E+04
Q8IC43		Small exported membrane protein 1 OS=Plasmodium falciparum (isolate 3D7) GN=PF3D7_0702400 PE=4 SV=1	1	1	0	336267	56601.2	1E+04	0	0	0	1E+04	1E+04	1E+04	0	0	0	1E+04	1E+04	1E+04
C6KSZ5		Ribonuclease, putative OS=Plasmodium falciparum (isolate 3D7) GN=PF3D7_0615400 PE=4 SV=2	1	1	0	324184	40145.4	1E+04	0	0	0	1E+04	1E+04	1E+04	0	0	0	1E+04	1E+04	1E+04
Q8IDE8		Histone-lysine N-methyltransferase, putative OS=Plasmodium falciparum (isolate 3D7) GN=PF3D7_1355300 PE=4 SV=1	1	1	0	187703	159652	1E+04	0	0	0	1E+04	1E+04	1E+04	0	0	0	1E+04	1E+04	1E+04
O77389		Formate-nitrite transporter OS=Plasmodium falciparum (isolate 3D7) GN=PF3D7_0316600 PE=4 SV=2	1	1	0	231211	69551.6	1E+04	0	0	0	1E+04	1E+04	1E+04	0	0	0	1E+04	1E+04	1E+04
O97313		40S ribosomal protein S3a OS=Plasmodium falciparum (isolate 3D7) GN=MAL3P7.35 PE=1 SV=1	1	1	0	188302	88374.4	1E+04	0	0	0	1E+04	1E+04	1E+04	0	0	0	1E+04	1E+04	1E+04
Q7K6A5		Multidrug resistance protein 1 OS=Plasmodium falciparum (isolate 3D7) GN=PF3D7_0523000 PE=4 SV=1	1	1	0	176166	80767.4	1E+04	0	0	0	1E+04	1E+04	1E+04	0	0	0	1E+04	1E+04	1E+04
Q8IKN3		Bax inhibitor 1, putative OS=Plasmodium falciparum (isolate 3D7) GN=PF14_0571 PE=3 SV=2	1	1	0	195116	41195.6	1E+04	0	0	0	1E+04	1E+04	1E+04	0	0	0	1E+04	1E+04	1E+04
O95613		Pericentrin OS=Homo sapiens GN=PCNT PE=1 SV=4	1	1	0	131030	94931.9	1E+04	0	0	0	1E+04	1E+04	1E+04	0	0	0	1E+04	1E+04	1E+04
Q8IIB4		60S ribosomal protein L35, putative OS=Plasmodium falciparum (isolate 3D7) GN=PF11_0260 PE=1 SV=2	1	1	0	187453	37804.6	1E+04	0	0	0	1E+04	1E+04	1E+04	0	0	0	1E+04	1E+04	1E+04
Q8I492		Mature parasite-infected erythrocyte surface antigen OS=Plasmodium falciparum (isolate 3D7) GN=PF3D7_0500800 PE=4 SV=1	1	1	0	138711	69416.5	1E+04	0	0	0	1E+04	1E+04	1E+04	0	0	0	1E+04	1E+04	1E+04
Q8IAX8		DNA/RNA-binding protein Alba 1 OS=Plasmodium falciparum (isolate 3D7) GN=PF3D7_0814200 PE=4 SV=1	1	1	0	134543	63662.7	1E+04	0	0	0	1E+04	1E+04	1E+04	0	0	0	1E+04	1E+04	1E+04
C0H564		Monocarboxylate transporter, putative OS=Plasmodium falciparum (isolate 3D7) GN=PF3D7_0926400 PE=4 SV=1	1	1	0	103069	89784.9	1E+04	0	0	0	1E+04	1E+04	1E+04	0	0	0	1E+04	1E+04	1E+04
Q8IKC9		Proteasome subunit beta type OS=Plasmodium falciparum (isolate 3D7) GN=PF14_0676 PE=1 SV=2	1	1	0	104988	16695.7	1E+04	0	0	0	1E+04	1E+04	1E+04	1	0	0	4.02776e+06	1E+04	1E+04
Q8II61		60S acidic ribosomal protein P0 OS=Plasmodium falciparum (isolate 3D7) GN=PF11_0313 PE=3 SV=1	1	1	0	72803.8	41290.6	1E+04	0	0	0	1E+04	1E+04	1E+04	0	0	0	1E+04	1E+04	1E+04
Q8IJK8		60S ribosomal protein L30e, putative OS=Plasmodium falciparum (isolate 3D7) GN=PF10_0187 PE=1 SV=1	1	1	0	90612.9	18002.3	1E+04	0	0	0	1E+04	1E+04	1E+04	0	0	0	1E+04	1E+04	1E+04
Q7KWJ5		Hexose transporter OS=Plasmodium falciparum (isolate 3D7) GN=HT1 PE=3 SV=1	1	0	0	80440.5	10577.3	1E+04	0	0	0	1E+04	1E+04	1E+04	0	0	0	1E+04	1E+04	1E+04
Q8IDV1		60S ribosomal protein L6-2, putative OS=Plasmodium falciparum (isolate 3D7) GN=PF3D7_1338200 PE=1 SV=1	1	1	0	65877.4	16594	1E+04	0	0	0	1E+04	1E+04	1E+04	0	0	0	1E+04	1E+04	1E+04
P05452		Tetranectin OS=Homo sapiens GN=CLEC3B PE=1 SV=3	1	1	0	420546	167799	1E+04	1	1	0	3.88341e+06	2.51378e+06	1E+04	3	1	0	3.22758e+06	9.17195e+06	1E+04
Q8IJI4		10b antigen, putative OS=Plasmodium falciparum (isolate 3D7) GN=PF10_0213 PE=4 SV=1	0	0	1	1E+04	1E+04	8.1131e+08	0	0	0	1E+04	1E+04	1E+04	0	0	0	1E+04	1E+04	1E+04
U3KPY3		Single-stranded DNA-binding protein 4 (Fragment) OS=Homo sapiens GN=SSBP4 PE=1 SV=2	0	0	1	1E+04	1E+04	1.13097e+08	0	0	0	1E+04	1E+04	1E+04	0	0	0	1E+04	1E+04	1E+04
Q9NX36		DnaJ homolog subfamily C member 28 OS=Homo sapiens GN=DNAJC28 PE=1 SV=2	0	0	1	1E+04	1E+04	5.00184e+07	0	0	0	1E+04	1E+04	1E+04	0	0	0	1E+04	1E+04	1E+04
Q96AX9-14		Isoform 14 of E3 ubiquitin-protein ligase MIB2 OS=Homo sapiens GN=MIB2	0	0	1	1E+04	1E+04	1.76841e+07	0	0	0	1E+04	1E+04	1E+04	0	0	0	1E+04	1E+04	1E+04
P01834		Immunoglobulin kappa constant OS=Homo sapiens GN=IGKC PE=1 SV=2	0	0	1	1E+04	1E+04	1.31289e+07	0	0	0	1E+04	1E+04	1E+04	0	0	0	1E+04	1E+04	1E+04
H0YAS1		Fatty acid-binding protein 12 (Fragment) OS=Homo sapiens GN=FABP12 PE=3 SV=1	0	0	1	1E+04	1E+04	1.18822e+07	0	0	0	1E+04	1E+04	1E+04	0	0	0	1E+04	1E+04	1E+04
Q68D91		Metallo-beta-lactamase domain-containing protein 2 OS=Homo sapiens GN=MBLAC2 PE=1 SV=3	0	0	1	1E+04	1E+04	9.25604e+06	0	0	0	1E+04	1E+04	1E+04	0	0	0	1E+04	1E+04	1E+04
Q13835		Plakophilin-1 OS=Homo sapiens GN=PKP1 PE=1 SV=2	0	0	1	1E+04	1E+04	8.22582e+06	0	0	0	1E+04	1E+04	1E+04	0	0	0	1E+04	1E+04	1E+04
Q9H160		Inhibitor of growth protein 2 OS=Homo sapiens GN=ING2 PE=1 SV=2	0	0	1	1E+04	1E+04	7.26378e+06	0	0	0	1E+04	1E+04	1E+04	0	0	0	1E+04	1E+04	1E+04
Q8IFN1		Glideosome associated protein with multiple membrane spans 2 OS=Plasmodium falciparum (isolate 3D7) GN=PF3D7_0423500 PE=4 SV=1	0	0	1	1E+04	1E+04	6.20654e+06	0	0	0	1E+04	1E+04	1E+04	0	0	1	1E+04	1E+04	1.583e+06
A0A1W2PPA3		Glial fibrillary acidic protein (Fragment) OS=Homo sapiens GN=GFAP PE=1 SV=1	0	0	1	1E+04	1E+04	5.92975e+06	0	0	0	1E+04	1E+04	1E+04	0	0	0	1E+04	1E+04	1E+04
Q8IE82		60S ribosomal protein L23 OS=Plasmodium falciparum (isolate 3D7) GN=PF3D7_1323400 PE=1 SV=1	0	0	1	1E+04	1E+04	5.71576e+06	0	0	0	1E+04	1E+04	1E+04	1	0	1	3.30907e+06	1E+04	3.30568e+06
Q9HCY8		Protein S100-A14 OS=Homo sapiens GN=S100A14 PE=1 SV=1	0	0	1	1E+04	1E+04	4.78198e+06	0	0	0	1E+04	1E+04	1E+04	0	0	0	1E+04	1E+04	1E+04
P06753-2		Isoform 2 of Tropomyosin alpha-3 chain OS=Homo sapiens GN=TPM3	0	0	1	1E+04	1E+04	3.5281e+06	0	0	0	1E+04	1E+04	1E+04	0	0	0	1E+04	1E+04	1E+04
Q00325		Phosphate carrier protein, mitochondrial OS=Homo sapiens GN=SLC25A3 PE=1 SV=2	0	0	1	1E+04	1E+04	2.33783e+06	0	0	0	1E+04	1E+04	1E+04	0	0	0	1E+04	1E+04	1E+04
C6KSY4		Organic anion transporter OS=Plasmodium falciparum (isolate 3D7) GN=PF3D7_0614300 PE=4 SV=1	0	0	1	1E+04	1E+04	2.29851e+06	0	0	0	1E+04	1E+04	1E+04	0	0	0	1E+04	1E+04	1E+04
Q8II73		Spermidine synthase OS=Plasmodium falciparum (isolate 3D7) GN=PF11_0301 PE=1 SV=1	0	0	1	1E+04	1E+04	2.22412e+06	0	0	0	1E+04	1E+04	1E+04	0	0	0	1E+04	1E+04	1E+04
Q8IKM5		60S ribosomal protein L27 OS=Plasmodium falciparum (isolate 3D7) GN=PF14_0579 PE=1 SV=2	0	0	1	1E+04	1E+04	2.19064e+06	0	0	0	1E+04	1E+04	1E+04	0	0	0	1E+04	1E+04	1E+04
Q8I3R0		40S ribosomal protein S9, putative OS=Plasmodium falciparum (isolate 3D7) GN=PF3D7_0520000 PE=1 SV=1	0	0	1	1E+04	1E+04	1.86683e+06	0	0	0	1E+04	1E+04	1E+04	1	1	0	17220.7	1.28847e+06	1E+04
P02545		Prelamin-A/C OS=Homo sapiens GN=LMNA PE=1 SV=1	0	0	1	1E+04	1E+04	1.84419e+06	0	0	0	1E+04	1E+04	1E+04	0	0	0	1E+04	1E+04	1E+04
Q96FQ6		Protein S100-A16 OS=Homo sapiens GN=S100A16 PE=1 SV=1	0	0	1	1E+04	1E+04	1.84066e+06	0	0	0	1E+04	1E+04	1E+04	0	0	0	1E+04	1E+04	1E+04
P27348		14-3-3 protein theta OS=Homo sapiens GN=YWHAQ PE=1 SV=1	0	0	1	1E+04	1E+04	1.75482e+06	0	0	0	1E+04	1E+04	1E+04	0	0	0	1E+04	1E+04	1E+04
Q6ZVX7		F-box only protein 50 OS=Homo sapiens GN=NCCRP1 PE=1 SV=1	0	0	1	1E+04	1E+04	1.57649e+06	0	0	0	1E+04	1E+04	1E+04	0	0	0	1E+04	1E+04	1E+04
P60903		Protein S100-A10 OS=Homo sapiens GN=S100A10 PE=1 SV=2	0	0	1	1E+04	1E+04	1.10262e+06	0	0	0	1E+04	1E+04	1E+04	0	0	0	1E+04	1E+04	1E+04
A8K2U0		Alpha-2-macroglobulin-like protein 1 OS=Homo sapiens GN=A2ML1 PE=1 SV=3	0	0	1	1E+04	1E+04	928354	0	0	0	1E+04	1E+04	1E+04	0	0	0	1E+04	1E+04	1E+04
Q8I395		High molecular weight rhoptry protein 3 OS=Plasmodium falciparum (isolate 3D7) GN=PF3D7_0905400 PE=4 SV=1	0	0	1	1E+04	1E+04	645611	0	0	0	1E+04	1E+04	1E+04	0	0	0	1E+04	1E+04	1E+04
Q8N2K0-2		Isoform 2 of Monoacylglycerol lipase ABHD12 OS=Homo sapiens GN=ABHD12	0	0	1	1E+04	1E+04	622897	0	0	0	1E+04	1E+04	1E+04	0	0	0	1E+04	1E+04	1E+04
Q04941		Proteolipid protein 2 OS=Homo sapiens GN=PLP2 PE=1 SV=1	1	0	0	226874	1E+04	1E+04	0	0	0	1E+04	1E+04	1E+04	0	0	0	1E+04	1E+04	1E+04
C0H5G3		60S ribosomal protein L18-2, putative OS=Plasmodium falciparum (isolate 3D7) GN=PF3D7_1341300 PE=1 SV=1	1	0	0	163508	1E+04	1E+04	0	0	0	1E+04	1E+04	1E+04	0	0	0	1E+04	1E+04	1E+04
Q8II36		Aquaglyceroporin OS=Plasmodium falciparum (isolate 3D7) GN=PF11_0338 PE=3 SV=1	1	0	0	152570	1E+04	1E+04	0	0	0	1E+04	1E+04	1E+04	0	0	0	1E+04	1E+04	1E+04
Q8IE43		Uncharacterized protein OS=Plasmodium falciparum (isolate 3D7) GN=PF3D7_1328300 PE=4 SV=1	1	0	0	109166	25761	1E+04	0	0	0	1E+04	1E+04	1E+04	0	0	0	1E+04	1E+04	1E+04
Q8ILK3		60S ribosomal protein L21 OS=Plasmodium falciparum (isolate 3D7) GN=PF14_0240 PE=1 SV=1	1	0	0	103855	1E+04	1E+04	0	0	1	1E+04	1E+04	1.78273e+06	0	0	0	1E+04	1E+04	1E+04
Q08554		Desmocollin-1 OS=Homo sapiens GN=DSC1 PE=1 SV=2	1	0	0	97020	1E+04	1E+04	0	0	0	1E+04	1E+04	1E+04	0	0	0	1E+04	1E+04	1E+04
Q8I3R7		V-type proton ATPase proteolipid subunit OS=Plasmodium falciparum (isolate 3D7) GN=PF3D7_0519200 PE=3 SV=1	0	0	1	1E+04	1E+04	9.68549e+06	0	0	1	1E+04	1E+04	1.99646e+06	0	0	0	1E+04	1E+04	1E+04
Q8I3F3		Early transcribed membrane protein 5 OS=Plasmodium falciparum (isolate 3D7) GN=PF3D7_0532100 PE=4 SV=1	0	0	1	1E+04	1E+04	6.12292e+06	0	0	1	1E+04	1E+04	1.60034e+06	0	0	0	1E+04	1E+04	1E+04
Q8I546		Conserved Plasmodium membrane protein OS=Plasmodium falciparum (isolate 3D7) GN=PF3D7_1237700 PE=4 SV=1	0	0	1	1E+04	1E+04	4.42937e+06	0	0	1	1E+04	1E+04	2.03866e+06	0	0	0	1E+04	1E+04	1E+04
Q5D862		Filaggrin-2 OS=Homo sapiens GN=FLG2 PE=1 SV=1	0	0	1	1E+04	1E+04	1.50598e+06	0	0	1	1E+04	1E+04	814164	0	0	0	1E+04	1E+04	1E+04
Q8IKK7		Glyceraldehyde-3-phosphate dehydrogenase OS=Plasmodium falciparum (isolate 3D7) GN=GAPDH PE=3 SV=1	0	0	1	1E+04	1E+04	3.47856e+06	0	0	2	1E+04	1E+04	1.94823e+06	0	0	2	1E+04	1E+04	2.96764e+06
A0A0A0MQS8		Ammonium transporter Rh type A OS=Homo sapiens GN=RHAG PE=4 SV=1	0	0	1	1E+04	1E+04	1.00872e+07	0	0	1	1E+04	1E+04	6.57103e+06	1	0	0	1.39602e+06	1E+04	1E+04
Q5RHS7		Protein S100-A2 OS=Homo sapiens GN=S100A2 PE=1 SV=2	0	0	1	1E+04	1E+04	1E+04	0	0	0	1E+04	1E+04	1E+04	0	0	0	1E+04	1E+04	1E+04
P68366		Tubulin alpha-4A chain OS=Homo sapiens GN=TUBA4A PE=1 SV=1	0	0	1	1E+04	1E+04	1E+04	0	0	0	1E+04	1E+04	1E+04	0	0	0	1E+04	1E+04	1E+04
Q8I3T5		Serine/arginine-rich splicing factor 1 OS=Plasmodium falciparum (isolate 3D7) GN=PF3D7_0517300 PE=1 SV=2	0	0	1	1E+04	1E+04	2.06591e+06	0	0	1	1E+04	1E+04	2.33609e+06	0	0	1	1E+04	1E+04	3.34089e+06
P18577		Blood group Rh(CE) polypeptide OS=Homo sapiens GN=RHCE PE=1 SV=2	0	0	1	1E+04	1E+04	2.80106e+06	0	0	1	1E+04	1E+04	5.78242e+06	0	0	0	1E+04	1E+04	1E+04
C0H571		High molecular weight rhoptry protein 2 OS=Plasmodium falciparum (isolate 3D7) GN=PF3D7_0929400 PE=4 SV=1	0	0	1	1E+04	1E+04	934532	0	0	2	1E+04	1E+04	2.6695e+06	0	0	0	1E+04	1E+04	1E+04
C6KTB9		Choline/ethanolaminephosphotransferase,putative OS=Plasmodium falciparum (isolate 3D7) GN=PF3D7_0628300.1 PE=3 SV=1	0	0	1	1E+04	1E+04	4.92492e+06	0	0	1	1E+04	1E+04	1.42471e+07	0	0	0	1E+04	1E+04	1E+04
C0H4N5		Dynein heavy chain, putative OS=Plasmodium falciparum (isolate 3D7) GN=PF3D7_0718000 PE=4 SV=1	0	0	1	1E+04	1E+04	8.94358e+07	0	0	1	1E+04	1E+04	2.67312e+08	0	0	1	1E+04	1E+04	2.35447e+07
